# Supplementary material for: Novel genetic resources associated with sucrose and stachyose content through genome-wide association study in soybean (Glycine max (L.) Merr.)
Source: Front Plant Sci. 2023 Nov 1;14:1294659. doi: 10.3389/fpls.2023.1294659 (PMC10646508; doi:10.3389/fpls.2023.1294659)
Supplement: Supplementary file 6 [file Table_1.xlsx]

## Sheet: Suppl. Table 1
Supplementary Table 1. A list of accessions used for association study based on the USDA-ARS Soybean Germplasm Collection
Line	Origin	Maturity group	100-seed weight
FC19976-2	Japan	IV	38
PI124871	Japan	IV	33.4
PI157419	South Korea	IV	32.4
PI157424	South Korea	IV	29.4
PI196149	Japan	III	34
PI196162	Japan	III	28.2
PI19986	Japan	IV	28.6
PI229343	Japan	IV	28.2
PI243519	Japan	IV	35.4
PI243527	Japan	IV	32.6
PI243529	Japan	IV	31.2
PI248514	Japan	IV	32.4
PI274210	South Korea	IV	31.4
PI339983	South Korea	IV	30.1
PI339990	South Korea	IV	31.8
PI342438	Japan	III	33.1
PI398201	South Korea	IV	31.6
PI398222	South Korea	IV	31.7
PI398238	South Korea	V	30.4
PI398240	South Korea	V	30.4
PI398256	South Korea	IV	31.9
PI398263	South Korea	V	32.9
PI398293	South Korea	IV	32.9
PI398319	South Korea	IV	30.8
PI398342	South Korea	IV	30.3
PI398379	South Korea	IV	28.9
PI398401	South Korea	IV	32
PI398450	South Korea	IV	31.4
PI398531	South Korea	IV	31.2
PI398532	South Korea	IV	31.8
PI398615	South Korea	IV	32.5
PI398735	South Korea	IV	31.1
PI398738	South Korea	IV	29.7
PI398744	South Korea	IV	29.7
PI398759	South Korea	IV	29.6
PI398767	South Korea	IV	29
PI398779	South Korea	V	28.5
PI398801	South Korea	IV	28.9
PI398802	South Korea	IV	30.3
PI398854	South Korea	IV	28.1
PI398872	South Korea	IV	31.3
PI398879	South Korea	IV	31.4
PI398904	South Korea	IV	28.6
PI398925	South Korea	VI	28
PI399048	South Korea	VI	28.2
PI399053	South Korea	VI	29.8
PI399069	South Korea	IV	30.7
PI407748	China	V	28.3
PI408033	South Korea	IV	30.9
PI408058	South Korea	IV	31.4
PI408064	South Korea	IV	32
PI408065	South Korea	IV	31.5
PI408072	South Korea	IV	30.2
PI408076B	South Korea	IV	34.2
PI408109A	South Korea	IV	29.5
PI408125B	South Korea	IV	31.1
PI408179	South Korea	IV	29.3
PI408228B	South Korea	IV	31.8
PI408233B	South Korea	IV	29.9
PI408254	South Korea	VI	30.7
PI408263	South Korea	IV	32
PI408291	South Korea	IV	30.4
PI408298A	South Korea	IV	30.1
PI408299	South Korea	IV	31.2
PI408334	South Korea	IV	31.8
PI416888	Japan	IV	33.9
PI416892	Japan	III	37.3
PI417006	Japan	IV	32.2
PI417021	Japan	IV	31.6
PI417086B	Japan	IV	30.5
PI417099	Japan	VI	28.1
PI417159	Japan	V	29
PI417163	Japan	IV	34.4
PI417233	Japan	IV	29.3
PI417301	Japan	IV	30.4
PI417322	Japan	V	29.3
PI417339	Japan	IV	34.4
PI417468	Japan	IV	34.4
PI417491	Japan	V	29.1
PI423739	South Korea	IV	28.8
PI423740	South Korea	IV	29.1
PI423743B	South Korea	V	29
PI423750	South Korea	IV	29.4
PI423763	South Korea	IV	31
PI423777	South Korea	IV	29.1
PI423830B	South Korea	IV	28.4
PI423899	Japan	III	32.5
PI423980	Japan	IV	32.4
PI424139	South Korea	VI	30
PI424151	South Korea	IV	29.5
PI424185	South Korea	VI	32.1
PI424189	South Korea	IV	29.8
PI424233	South Korea	IV	33.3
PI424237A	South Korea	IV	32.8
PI424250A	South Korea	IV	28.1
PI424255B	South Korea	IV	28
PI424282	South Korea	IV	31.7
PI424292	South Korea	IV	32.3
PI424313	South Korea	IV	31.3
PI424314	South Korea	IV	30.2
PI424322	South Korea	IV	29
PI424364A	South Korea	IV	31
PI424364B	South Korea	IV	29.7
PI424377	South Korea	IV	28.3
PI424379	South Korea	IV	29.2
PI424385	South Korea	IV	29.9
PI424439	South Korea	VI	28.3
PI424450	South Korea	IV	30
PI424459	South Korea	IV	35.1
PI424470	South Korea	IV	28.5
PI424484B	South Korea	IV	29.7
PI424492	South Korea	IV	31
PI424493A	South Korea	IV	29
PI424513	South Korea	IV	29.6
PI424516	South Korea	IV	28.6
PI424518	South Korea	IV	28.3
PI424537	South Korea	IV	33.4
PI424546A	South Korea	IV	32.2
PI424558A	South Korea	IV	30.2
PI424564	South Korea	IV	29.9
PI424571	South Korea	IV	29.3
PI424574	South Korea	IV	30.5
PI424576	South Korea	V	29.6
PI424586	South Korea	V	28.6
PI424590A	South Korea	IV	31
PI424590B	South Korea	IV	30.6
PI437734	China	V	28.6
PI438300	North Korea	IV	28.2
PI442007B	South Korea	IV	28.4
PI458021	South Korea	IV	31.1
PI458031	South Korea	IV	29.8
PI458036	South Korea	IV	28.6
PI458055	South Korea	IV	29.7
PI458086	South Korea	IV	28.1
PI458118	South Korea	IV	29.1
PI458125	South Korea	IV	29.2
PI458136	South Korea	IV	28.2
PI458141	South Korea	IV	31.2
PI458159	South Korea	V	29.3
PI458203A	South Korea	IV	31.8
PI458203B	South Korea	IV	29.7
PI458219	South Korea	VI	29.7
PI458245	South Korea	VI	29.2
PI504508	Japan	III	28.9
PI506530	Japan	VI	30
PI506560	Japan	IV	33.2
PI506569	Japan	VI	30.7
PI506592	Japan	III	37.8
PI506593	Japan	VI	32
PI506594	Japan	V	32.2
PI506606	Japan	VI	29
PI506637	Japan	III	36.5
PI506730	Japan	V	30.6
PI506746	Japan	V	29.3
PI506752	Japan	V	28.4
PI506789	Japan	IV	29.5
PI506790	Japan	III	32.5
PI506797	Japan	V	31.2
PI506799	Japan	III	33.4
PI506800A	Japan	III	34.3
PI506800B	Japan	III	34
PI506801A	Japan	III	29.8
PI506801B	Japan	III	32.7
PI506890	Japan	V	28.2
PI506903	Japan	IV	36.1
PI506937	Japan	IV	29
PI506982	Japan	III	29.7
PI506987	Japan	III	28
PI506993	Japan	IV	31.7
PI507031	Japan	V	29.1
PI507121	Japan	V	31
PI507123	Japan	IV	28.8
PI507179	Japan	IV	30.4
PI507208	Japan	VI	29
PI507226A	Japan	III	35.3
PI507226B	Japan	III	33.6
PI507273	Japan	III	29.3
PI507309	Japan	IV	33.6
PI507428	Japan	VI	28.2
PI507433	Japan	V	28.4
PI507438	Japan	VI	29.9
PI507445	Japan	IV	31.3
PI507449	Japan	IV	29.3
PI507469	Japan	VI	32.7
PI507487	Japan	III	35.7
PI507523	Japan	III	32.2
PI507570	Japan	III	33.5
PI509086	South Korea	VI	28.2
PI509093	South Korea	VI	30.8
PI536547B	Taiwan	III	30.6
PI536547C	Taiwan	III	29.8
PI548350	Japan	IV	31.8
PI548351	South Korea	IV	32.8
PI548361	Japan	III	31
PI548408	China	IV	28.1
PI548457	Japan	VI	28.2
PI548486	Japan	VI	36.9
PI548559	US	IV	31.3
PI548587	US	III	28.6
PI548624	US	III	34.6
PI549063	Japan	IV	28.4
PI549065	Japan	IV	34.5
PI561288	Taiwan	IV	32.4
PI561292A	Taiwan	III	33.5
PI561292B	Taiwan	IV	31.8
PI561293	Taiwan	IV	31.6
PI567764	China	V	28.9
PI578467	China	VI	30.6
PI70243	China	IV	30.6
PI80459	Japan	III	28.8
PI81029-1	Japan	IV	29.7
PI85441	South Korea	IV	32
PI86134-1	Japan	IV	30.8
PI86134-4	Japan	IV	28.3
PI87165	US	III	34.4
PI89162	North Korea	III	28.5
PI91684	North Korea	IV	30.5
PI96118	North Korea	IV	28
PI96550	North Korea	IV	28.2
PI96783	North Korea	IV	28.9

## Sheet: Suppl. Table 2
Supplementary Table 2. Correlations between sucrose and stachyose content in seven environments
Environment	Correlation
FAY_14	-0.11*
STU_14	0.33***
FAY_15	-0.1*
STU_15	-0.12*
POR_20	0.01ns
COL_21	-0.08ns
POR_21	-0.05ns
ns, not significant; *, significant at p < 0.05; **, significant at p < 0.01; ***, significant at p < 0.001

## Sheet: Suppl. Table 3
Supplementary Table 3. Mean squares from analysis of variance for the sucrose and stachyose content
Source	DF	Sucrose	Stachyose
Environment (E)	6	100.2***	53.3***
Maturity Group (M)	3	38.8***	190.5***
Genotype within M (G)	216	5.7***	4.1***
G X E	1314	0.6***	0.3***
Replication within Genotype	220	0.1ns	0.2ns
ns, not significant; *, significant at p < 0.05; **, significant at p < 0.01; ***, significant at p < 0.001

## Sheet: Suppl. Table 4
Supplementary Table 4. List of SNPs identified through GWAS across all environments
Trait	SNP	Chromosome	Position (bp)	-log(P)	Environmenta
Sucrose	ss715581176	2	13472284	3.759	STU_14
	ss715581176	2	13472284	3.60496	STU_15
	ss715581177	2	13478261	3.91848	STU_14
	ss715581177	2	13478261	3.89305	STU_15
	ss715581177	2	13478261	3.00691	BLUP
	ss715581178	2	13479724	3.759	STU_14
	ss715581178	2	13479724	3.60496	STU_15
	ss715581183	2	13523639	4.03763	STU_14
	ss715581183	2	13523639	3.93801	STU_15
	ss715581183	2	13523639	3.58658	BLUP
	ss715581345	2	15473746	3.01253	POR_20
	ss715582485	2	39808726	3.06597	FAY_15
	ss715582936	2	42935784	3.18827	POR_21
	ss715584684	3	1996434	3.44721	FAY_15
	ss715585782	3	3929449	3.24403	STU_14
	ss715585782	3	3929449	3.27627	BLUP
	ss715586772	3	5081945	3.3148	COL_21
	ss715588304	4	469489	3.04424	FAY_14
	ss715591544	5	5486958	3.10243	COL_21
	ss715591544	5	5486958	3.29577	POR_21
	ss715592443	5	2372200	3.01365	BLUP
	ss715592444	5	2374822	3.11485	FAY_14
	ss715598115	7	42459910	3.37124	COL_21
	ss715598115	7	42459910	3.02949	BLUP
	ss715598116	7	42477713	3.12147	COL_21
	ss715599696	8	15317735	3.39276	STU_15
	ss715599738	8	15769392	3.06293	POR_20
	ss715599828	8	16525923	3.0424	STU_15
	ss715601987	8	42465843	3.23059	STU_14
	ss715601989	8	42485714	3.16624	STU_14
	ss715602502	8	47286262	3.68963	FAY_14
	ss715602502	8	47286262	3.84904	FAY_15
	ss715602502	8	47286262	3.09901	STU_15
	ss715602502	8	47286262	4.07212	COL_21
	ss715602502	8	47286262	4.80134	BLUP
	ss715602503	8	47317763	3.35772	FAY_14
	ss715602503	8	47317763	3.67109	COL_21
	ss715602503	8	47317763	3.91536	BLUP
	ss715602505	8	47332629	3.69086	COL_21
	ss715602505	8	47332629	3.20964	POR_21
	ss715604115	9	41717894	3.27422	STU_14
	ss715604752	9	47006196	3.00499	COL_21
	ss715604753	9	47007331	3.58953	COL_21
	ss715604753	9	47007331	3.2297	BLUP
	ss715608144	10	50562912	3.38877	POR_20
	ss715608145	10	50564648	3.29907	POR_20
	ss715612395	12	34250868	3.05886	STU_15
	ss715612415	12	34382741	3.0803	STU_15
	ss715612433	12	34489617	3.048	STU_15
	ss715613179	12	5486355	3.85442	FAY_15
	ss715613179	12	5486355	3.95178	COL_21
	ss715613179	12	5486355	3.20369	POR_21
	ss715613179	12	5486355	3.90349	BLUP
	ss715613311	12	6694566	3.39955	POR_21
	ss715613553	12	828691	3.12519	FAY_14
	ss715613559	12	87780	3.53276	COL_21
	ss715613588	12	855537	3.39818	FAY_14
	ss715613588	12	855537	3.06332	BLUP
	ss715613589	12	856720	3.06195	FAY_14
	ss715613589	12	856720	3.26668	BLUP
	ss715613592	12	858009	3.01067	BLUP
	ss715613645	12	94121	3.30877	COL_21
	ss715613685	12	949609	3.08726	FAY_14
	ss715613685	12	949609	3.00567	STU_15
	ss715613685	12	949609	3.32037	BLUP
	ss715614762	13	29177321	3.26572	STU_15
	ss715616020	13	18159747	3.12891	FAY_14
	ss715616989	13	15130627	3.09826	COL_21
	ss715617844	14	1672754	4.21396	POR_21
	ss715617894	14	1795304	3.53623	POR_21
	ss715619786	14	6693932	3.00444	STU_15
	ss715619831	14	7089189	3.01407	STU_15
	ss715624558	16	32840492	3.23563	FAY_15
	ss715624558	16	32840492	3.33187	POR_20
	ss715625545	16	778692	3.07737	POR_20
	ss715625552	16	781158	3.03862	POR_20
	ss715625556	16	782140	3.07737	POR_20
	ss715626916	17	36094194	3.40933	FAY_14
	ss715626940	17	36165859	3.6635	FAY_14
	ss715627190	17	37039145	3.82392	FAY_14
	ss715627314	17	37876098	3.2506	FAY_14
	ss715627317	17	37877925	3.07208	FAY_14
	ss715627820	17	41098767	4.23732	FAY_14
	ss715627820	17	41098767	3.74123	STU_14
	ss715627820	17	41098767	3.41947	BLUP
	ss715627837	17	41319215	3.26958	POR_21
	ss715627851	17	41433652	3.25677	FAY_15
	ss715627851	17	41433652	4.21824	POR_21
	ss715627851	17	41433652	3.39793	BLUP
	ss715627853	17	41440620	3.48973	FAY_14
	ss715627853	17	41440620	4.05061	COL_21
	ss715627853	17	41440620	5.16178	POR_21
	ss715627853	17	41440620	4.27654	BLUP
	ss715629735	18	2036179	3.15568	STU_15
	ss715630834	18	43812070	3.42584	STU_14
	ss715631854	18	53019579	3.11058	POR_21
	ss715632574	18	6908475	3.70527	FAY_14
	ss715632574	18	6908475	3.27964	BLUP
	ss715632576	18	6923834	3.28298	FAY_14
	ss715632579	18	6946338	3.20018	FAY_14
	ss715632579	18	6946338	3.29442	BLUP
	ss715632580	18	6948950	3.03863	FAY_14
	ss715632584	18	7012979	3.23122	BLUP
	ss715633619	19	2901793	3.31195	COL_21
	ss715633626	19	2916347	3.21476	COL_21
	ss715633626	19	2916347	3.02826	POR_21
	ss715633649	19	2978526	3.0123	COL_21
	ss715633665	19	3022199	3.31195	COL_21
	ss715633671	19	3030986	3.10777	COL_21
	ss715635124	19	41536524	3.13272	STU_15
	ss715635645	19	47208164	3.01732	POR_20
	ss715636768	20	1655457	3.02863	POR_21
	ss715636770	20	1657987	3.1616	POR_21
	ss715636771	20	1658893	3.31838	POR_21
	ss715636780	20	1672879	3.13478	POR_21
	ss715636781	20	1678458	3.09414	POR_21
	ss715636857	20	1907881	3.74171	COL_21
	ss715636857	20	1907881	3.11444	POR_21
	ss715636857	20	1907881	3.12332	BLUP
	ss715636867	20	1937812	3.33587	COL_21
	ss715636869	20	1940193	3.52305	COL_21
	ss715637424	20	34276503	3.08759	FAY_15
	ss715637427	20	34285042	3.13414	FAY_15
	ss715637428	20	34286637	3.44356	FAY_15
	ss715637428	20	34286637	3.31966	STU_15
	ss715637428	20	34286637	3.60815	BLUP
	ss715638979	20	541850	3.33587	COL_21
	ss715638979	20	541850	3.1616	POR_21
	ss715638979	20	541850	3.13478	BLUP
Stachyose	ss715579934	1	4934180	3.03227	STU_15
	ss715579872	1	49445573	3.02531	STU_15
	ss715579880	1	49497388	3.02531	STU_15
	ss715580039	1	50700924	3.03722	POR_21
	ss715582428	2	39567015	3.18111	POR_21
	ss715583079	2	44214908	3.73376	STU_15
	ss715583079	2	44214908	3.5061	POR_20
	ss715583079	2	44214908	3.31895	BLUP
	ss715583083	2	44223082	3.18932	STU_15
	ss715583117	2	44445656	3.08795	POR_20
	ss715583119	2	44448179	3.09964	FAY_14
	ss715583119	2	44448179	3.75245	FAY_15
	ss715583119	2	44448179	3.90071	STU_15
	ss715583119	2	44448179	3.23171	POR_20
	ss715583119	2	44448179	3.14039	COL_21
	ss715583119	2	44448179	3.8951	BLUP
	ss715583121	2	44464449	3.08795	POR_20
	ss715583124	2	44478874	3.08795	POR_20
	ss715583125	2	44496502	3.08795	POR_20
	ss715583127	2	44505896	3.69614	STU_15
	ss715583127	2	44505896	3.42694	POR_20
	ss715583127	2	44505896	3.3459	BLUP
	ss715583129	2	44546704	3.22264	STU_14
	ss715583129	2	44546704	3.02797	FAY_15
	ss715583129	2	44546704	3.28654	STU_15
	ss715583129	2	44546704	3.42115	POR_20
	ss715583129	2	44546704	3.06277	BLUP
	ss715583131	2	44553129	3.20219	FAY_15
	ss715583131	2	44553129	3.39961	STU_15
	ss715583131	2	44553129	3.51287	POR_20
	ss715583131	2	44553129	3.50455	BLUP
	ss715586461	3	4411955	3.02855	POR_21
	ss715585362	3	33694405	3.28641	STU_15
	ss715585426	3	34244402	3.0494	COL_21
	ss715585880	3	38086799	3.26835	STU_14
	ss715588402	4	46974476	3.65797	FAY_14
	ss715588402	4	46974476	3.43105	FAY_15
	ss715588405	4	46994257	3.30805	FAY_15
	ss715588530	4	47858859	3.27695	COL_21
	ss715588554	4	48133794	3.07035	COL_21
	ss715588625	4	48507459	3.08429	STU_14
	ss715588631	4	48530066	3.01169	COL_21
	ss715592317	5	2167334	3.70468	STU_14
	ss715592317	5	2167334	3.59268	COL_21
	ss715592340	5	2207089	3.36923	STU_14
	ss715592340	5	2207089	3.36949	COL_21
	ss715592340	5	2207089	3.04305	BLUP
	ss715592396	5	2292131	3.25314	STU_14
	ss715592436	5	2362636	3.88816	STU_14
	ss715592436	5	2362636	3.12906	FAY_15
	ss715592437	5	2363027	3.50109	STU_14
	ss715592438	5	2363390	3.46243	FAY_14
	ss715592439	5	2363598	4.4858	STU_14
	ss715592439	5	2363598	3.07915	COL_21
	ss715592439	5	2363598	3.45007	BLUP
	ss715592440	5	2365275	4.024	STU_14
	ss715592440	5	2365275	3.25791	FAY_15
	ss715592440	5	2365275	3.48443	BLUP
	ss715592442	5	2369980	4.15525	FAY_14
	ss715592442	5	2369980	4.87143	STU_14
	ss715592442	5	2369980	3.84326	FAY_15
	ss715592442	5	2369980	3.20071	STU_15
	ss715592442	5	2369980	3.44727	POR_20
	ss715592442	5	2369980	3.38174	COL_21
	ss715592442	5	2369980	4.97753	BLUP
	ss715589992	5	3263938	3.07323	POR_20
	ss715590248	5	4269814	3.23586	POR_21
	ss715591198	5	35773064	3.01008	FAY_14
	ss715591198	5	35773064	3.05107	FAY_15
	ss715591198	5	35773064	3.39052	POR_20
	ss715591198	5	35773064	3.30168	BLUP
	ss715593030	6	13368203	3.67774	FAY_14
	ss715593403	6	15754774	3.50073	STU_15
	ss715593403	6	15754774	3.53644	BLUP
	ss715594464	6	44083402	3.21146	FAY_15
	ss715596074	7	11585878	3.04158	FAY_14
	ss715596614	7	17022485	3.12127	FAY_14
	ss715601133	8	2382910	3.1037	STU_15
	ss715601133	8	2382910	3.36945	POR_20
	ss715601133	8	2382910	3.40568	POR_21
	ss715601133	8	2382910	3.35048	BLUP
	ss715601165	8	2470886	3.10076	COL_21
	ss715601341	8	2983923	3.20965	COL_21
	ss715603666	9	3435794	3.13107	COL_21
	ss715603671	9	3446653	3.51492	FAY_14
	ss715603873	9	3766363	3.07495	FAY_14
	ss715603880	9	3771212	3.96283	FAY_14
	ss715603880	9	3771212	3.00779	STU_14
	ss715603880	9	3771212	3.50107	BLUP
	ss715603882	9	3772351	3.35166	FAY_14
	ss715603882	9	3772351	3.07421	BLUP
	ss715605014	9	4680450	3.32263	COL_21
	ss715605022	9	4693630	3.10784	COL_21
	ss715605024	9	4695047	3.55021	COL_21
	ss715605025	9	4696895	3.11225	COL_21
	ss715605035	9	4706268	3.04162	COL_21
	ss715605079	9	4874816	3.60144	COL_21
	ss715605274	9	6311012	3.22292	FAY_15
	ss715605274	9	6311012	3.27344	POR_20
	ss715603435	9	29576509	3.2188	POR_21
	ss715639178	9	30134957	3.01727	FAY_14
	ss715639178	9	30134957	3.31866	COL_21
	ss715639178	9	30134957	3.775	POR_21
	ss715639178	9	30134957	3.29987	BLUP
	ss715606330	10	3541231	3.01733	FAY_14
	ss715606330	10	3541231	3.55284	STU_14
	ss715606330	10	3541231	3.39787	FAY_15
	ss715615801	13	18315025	3.07554	FAY_14
	ss715615801	13	18315025	3.25842	STU_15
	ss715615801	13	18315025	3.29966	POR_20
	ss715615801	13	18315025	3.90553	POR_21
	ss715615801	13	18315025	3.62434	BLUP
	ss715615716	13	18379941	3.07554	FAY_14
	ss715615716	13	18379941	3.25842	STU_15
	ss715615716	13	18379941	3.29966	POR_20
	ss715615716	13	18379941	3.90553	POR_21
	ss715615716	13	18379941	3.62434	BLUP
	ss715614101	13	24090619	3.30294	FAY_15
	ss715614101	13	24090619	3.00251	COL_21
	ss715614101	13	24090619	3.11355	BLUP
	ss715615379	13	33065973	3.18437	POR_21
	ss715617647	14	12948873	3.28003	COL_21
	ss715617652	14	13008001	3.18065	COL_21
	ss715617670	14	13134423	3.0825	COL_21
	ss715617671	14	13139864	3.49011	COL_21
	ss715617672	14	13154645	3.00151	POR_20
	ss715617672	14	13154645	3.72021	COL_21
	ss715617672	14	13154645	3.22252	BLUP
	ss715617675	14	13187218	3.26315	POR_20
	ss715617675	14	13187218	3.93894	COL_21
	ss715617675	14	13187218	3.45992	BLUP
	ss715617677	14	13213128	3.83355	COL_21
	ss715617678	14	13234472	4.05894	COL_21
	ss715617679	14	13277133	3.68142	COL_21
	ss715617681	14	13297944	3.30825	COL_21
	ss715617682	14	13304518	3.22043	COL_21
	ss715617684	14	13312001	3.23287	COL_21
	ss715617686	14	13319757	3.54762	COL_21
	ss715617687	14	13321438	3.44468	COL_21
	ss715617690	14	13330903	3.73604	COL_21
	ss715617691	14	13332047	3.20901	COL_21
	ss715617697	14	13358759	3.17563	COL_21
	ss715622804	15	51605937	3.09133	FAY_15
	ss715622806	15	51630810	3.16487	FAY_15
	ss715622806	15	51630810	3.00957	POR_20
	ss715622806	15	51630810	3.0845	BLUP
	ss715623995	16	28898796	3.06111	STU_14
	ss715624036	16	29107753	3.01159	STU_14
	ss715626641	17	28887667	3.04744	STU_15
	ss715626867	17	35745764	3.31332	BLUP
	ss715631422	18	48872732	3.17066	POR_20
	ss715634825	19	39500216	3.17158	STU_15
	ss715634825	19	39500216	3.26248	BLUP
a FAY_14 (Fayetteville in 2014), STU_14 (Stuttgart in 2014), FAY_15 (Fayetteville in 2015), STU_15 (Stuttgart in 2015), POR_20 (Portageville in 2020), COL_21 (Columbia in 2021), and POR_21 (Portageville in 2021)

## Sheet: Suppl. Table 5
Supplementary Table 5. The significant SNP combination for the phenotypic variations of sucrose and stachyose contents in the different numbers of favorable alleles of significant SNPs
Trait	No. of favorable alleles	No. of genotypes	Mean ± SD	The combination of significant SNPs	No. of Combination
Sucrose	0	10	5.7 ± 0.7	-	10
	1	50	6.5 ± 0.5	ss715581183	20
				ss715602502	26
				ss715613179	1
				ss715627820	0
				ss715627853	0
				ss715636857	2
				ss715637428	1
	2	72	6.3 ± 0.6	ss715581183/ss715602502	6
				ss715581183/ss715613179	1
				ss715581183/ss715636857	2
				ss715602502/ss715636857	57
				ss715602502/ss715613179	5
				ss715613179/ss715637428	1
	3	45	6.5 ± 0.4	ss715581183/ss715602502/ss715636857	15
				ss715581183/ss715602502/ss715613179	1
				ss715581183/ss715613179/ss715636857	2
				ss715602502/ss715613179/ss715627853	7
				ss715602502/ss715613179/ss715636857	16
				ss715602502/ss715627820/ss715636857	3
				ss715602502/ss715636857/ss715637428	1
	4	32	7.0 ± 0.6	ss715581183/ss715602502/ss715613179/ss715636857	17
				ss715581183/ss715602502/ss715613179/ss715637428	4
				ss715581183/ss715602502/ss715627820/ss715637428	1
				ss715581183/ss715602502/ss715627820/ss715627853	1
				ss715581183/ss715602502/ss715627853/ss715636857	1
				ss715581183/ss715602502/ss715627853/ss715637428	1
				ss715602502/ss715613179/ss715627853/ss715636857	7
	5	8	7.7 ± 0.5	ss715581183/ss715602502/ss715613179/ss715627853/ss715636857	2
				ss715581183/ss715602502/ss715613179/ss715636857/ss715637428	2
				ss715581183/ss715602502/ss715627820/ss715627853/ss715636857	1
				ss715602502/ss715613179/ss715627820/ss715636857/ss715637428	1
				ss715602502/ss715613179/ss715627853/ss715636857/ss715637428	2
	6	3	7.9 ± 0.4	ss715581183/ss715602502/ss715613179/ss715627820/ss715627853/ss715636857	1
				ss715581183/ss715602502/ss715627820/ss715627853/ss715636857/ss715637428	1
				ss715581183/ss715602502/ss715613179/ss715627820/ss715627853/ss715637428	1
Stachyose	1	1	5.3 ± 0.0	ss715622806	1
	2	3	4.4 ± 0.8	ss715592442/ss715615716	1
				ss715601133/ss715614101	1
				ss715592442/ss715591198	1
	3	26	4.1 ± 0.5	ss715592340/ss715592442/ss715591198	15
				ss715591198/ss715603880/ss715615716	1
				ss715592340/ss715592442/ss715615716	1
				ss715592340/ss715591198/ss715615716	1
				ss715592442/ss715606330/ss715615716	1
				ss715591198/ss715639178/ss715615716	2
				ss715601133/ss715615716/ss715617675	1
				ss715603880/ss715639178/ss715615716	3
				ss715639178/ss715615716/ss715614101	1
	4	49	4.1 ± 0.4	ss715592340/ss715592442/ss715591198/ss715615716	27
				ss715592340/ss715592442/ss715591198/ss715614101	1
				ss715592340/ss715592442/ss715603880/ss715615716	2
				ss715592340/ss715592442/ss715639178/ss715615716	1
				ss715592340/ss715592442/ss715639178/ss715617675	1
				ss715592442/ss715591198/ss715615716/ss715622806	1
				ss715591198/ss715639178/ss715615716/ss715617675	5
				ss715592442/ss715606330/ss715615716/ss715617675	1
				ss715591198/ss715601133/ss715639178/ss715615716	7
				ss715591198/ss715603880/ss715639178/ss715615716	1
				ss715591198/ss715639178/ss715615716/ss715614101	2
	5	82	4.1 ± 0.6	ss715592442/ss715591198/ss715639178/ss715615716/ss715617675	1
				ss715592340/ss715592442/ss715591198/ss715603880/ss715615716	1
				ss715583079/ss715592340/ss715592442/ss715591198/ss715615716	1
				ss715592340/ss715592442/ss715591198/ss715615716/ss715622806	1
				ss715592340/ss715592442/ss715591198/ss715639178/ss715615716	26
				ss715583079/ss715592340/ss715592442/ss715591198/ss715615716	2
				ss715592340/ss715592442/ss715591198/ss715615716/ss715622806	32
				ss715592340/ss715592442/ss715603880/ss715639178/ss715615716	5
				ss715592340/ss715592442/ss715639178/ss715615716/ss715617675	2
				ss715592340/ss715591198/ss715603880/ss715639178/ss715615716	1
				ss715592340/ss715591198/ss715603880/ss715639178/ss715617675	1
				ss715592340/ss715591198/ss715615716/ss715617675/ss715622806	1
				ss715592442/ss715591198/ss715601133/ss715639178/ss715615716	1
				ss715592442/ss715591198/ss715603880/ss715639178/ss715615716	2
				ss715591198/ss715601133/ss715639178/ss715615716/ss715617675	1
				ss715591198/ss715603880/ss715639178/ss715615716/ss715617675	1
				ss715591198/ss715639178/ss715615716/ss715614101/ss715617675	1
				ss715601133/ss715603880/ss715639178/ss715615716/ss715622806	1
				ss715583079/ss715583119/ss715603880/ss715615716/ss715622806	1
	6	13	3.9 ± 0.4	ss715583079/ss715583119/ss715592340/ss715592442/ss715591198/ss715603880	1
				ss715583079/ss715583119/ss715592340/ss715592442/ss715591198/ss715615716	2
				ss715583079/ss715592340/ss715592442/ss715591198/ss715639178/ss715615716	1
				ss715592340/ss715592442/ss715591198/ss715601133/ss715639178/ss715615716	1
				ss715592340/ss715592442/ss715591198/ss715601133/ss715615716/ss715622806	1
				ss715592340/ss715592442/ss715591198/ss715603880/ss715639178/ss715615716	1
				ss715592340/ss715592442/ss715601133/ss715603880/ss715639178/ss715615716	1
				ss715592340/ss715592442/ss715603880/ss715639178/ss715606330/ss715615716	1
				ss715592340/ss715592442/ss715639178/ss715615716/ss715614101/ss715617675	1
				ss715592442/ss715591198/ss715603880/ss715639178/ss715615716/ss715617675	1
				ss715591198/ss715603880/ss715639178/ss715615716/ss715617675/ss715622806	1
				ss715603880/ss715639178/ss715606330/ss715615716/ss715617675/ss715622806	1
	7	13	3.4 ± 0.8	ss715583119/ss715592442/ss715601133/ss715603880/ss715639178/ss715615716/ss715614101	1
				ss715592340/ss715592442/ss715591198/ss715603880/ss715639178/ss715615716/ss715617675	2
				ss715592340/ss715592442/ss715601133/ss715603880/ss715639178/ss715615716/ss715617675	2
				ss715592340/ss715592442/ss715601133/ss715603880/ss715639178/ss715615716/ss715622806	1
				ss715592340/ss715592442/ss715601133/ss715603880/ss715615716/ss715614101/ss715617675	4
				ss715592340/ss715592442/ss715603880/ss715639178/ss715615716/ss715617675/ss715622806	1
				ss715592442/ss715591198/ss715601133/ss715603880/ss715606330/ss715615716/ss715614101	1
				ss715591198/ss715601133/ss715639178/ss715615716/ss715614101/ss715617675/ss715622806	1
	8	10	3.1 ± 0.5	ss715583079/ss715583119/ss715592340/ss715592442/ss715591198/ss715603880/ss715639178/ss715615716	2
				ss715583079/ss715583119/ss715592340/ss715592442/ss715591198/ss715639178/ss715615716/ss715622806	1
				ss715583079/ss715583119/ss715592340/ss715592442/ss715591198/ss715615716/ss715617675/ss715622806	2
				ss715583079/ss715592340/ss715592442/ss715591198/ss715601133/ss715603880/ss715615716/ss715617675	1
				ss715592340/ss715592442/ss715591198/ss715601133/ss715603880/ss715639178/ss715615716/ss715617675	1
				ss715592340/ss715592442/ss715591198/ss715603880/ss715639178/ss715606330/ss715615716/ss715617675	1
				ss715591198/ss715601133/ss715603880/ss715639178/ss715615716/ss715614101/ss715617675/ss715622806	2
	9	13	3.5 ± 0.8	ss715583079/ss715583119/ss715592340/ss715592442/ss715591198/ss715601133/ss715639178/ss715615716/ss715617675	2
				ss715583079/ss715583119/ss715592340/ss715592442/ss715591198/ss715603880/ss715639178/ss715615716/ss715622806	1
				ss715583079/ss715583119/ss715592340/ss715592442/ss715603880/ss715639178/ss715606330/ss715615716/ss715622806	1
				ss715583079/ss715591198/ss715601133/ss715603880/ss715639178/ss715615716/ss715614101/ss715617675/ss715622806	1
				ss715592340/ss715592442/ss715591198/ss715601133/ss715603880/ss715639178/ss715606330/ss715615716/ss715617675	1
				ss715592340/ss715592442/ss715591198/ss715601133/ss715603880/ss715639178/ss715615716/ss715617675/ss715622806	3
				ss715592340/ss715592442/ss715591198/ss715601133/ss715639178/ss715615716/ss715614101/ss715617675/ss715622806	1
				ss715592340/ss715592442/ss715591198/ss715603880/ss715639178/ss715606330/ss715615716/ss715614101/ss715617675	2
				ss715592340/ss715592442/ss715591198/ss715603880/ss715639178/ss715606330/ss715615716/ss715617675/ss715622806	1
	10	2	3.0 ± 0.3	ss715592340/ss715592442/ss715591198/ss715601133/ss715603880/ss715639178/ss715615716/ss715614101/ss715617675/ss715622806	2
	11	3	3.1 ± 1.3	ss715583079/ss715583119/ss715592340/ss715592442/ss715591198/ss715601133/ss715603880/ss715639178/ss715615716/ss715617675/ss715622806	1
				ss715592340/ss715592442/ss715591198/ss715601133/ss715603880/ss715639178/ss715606330/ss715615716/ss715614101/ss715617675/ss715622806	1
				ss715583079/ss715583119/ss715592340/ss715592442/ss715591198/ss715601133/ss715603880/ss715639178/ss715615716/ss715614101/ss715617675	1
	12	2	2.2 ± 0.2	ss715583079/ss715592340/ss715592442/ss715591198/ss715601133/ss715603880/ss715639178/ss715606330/ss715615716/ss715614101/ss715617675/ss715622806	1
				ss715583079/ss715583119/ss715592340/ss715592442/ss715591198/ss715603880/ss715639178/ss715606330/ss715615716/ss715614101/ss715617675/ss715622806	1
	13	3	2.0 ± 0.2	ss715583079/ss715583119/ss715592340/ss715592442/ss715591198/ss715601133/ss715603880/ss715639178/ss715606330/ss715615716/ss715614101/ss715617675/ss715622806	3

## Sheet: Suppl. Table 6
Supplementary Table 6. A list of tentative candidate genes located within the LD block of significant SNPs
Trait	Significant SNP	Chromosome	Position (bp)	LD range (bp)	Candidate genea	Candidate gene position (bp)	Function Annotationb	Protein interactionc
Sucrose	ss715581183	2	13523639	13130661..13523639	Glyma.02g128500	13131564 - 13136427	Predicted membrane protein (DUF2232)	-
					Glyma.02g128800	13148102 - 13150151	Protein of unknown function (DUF1262)	F-box/kelch-repeat protein at1g23390
					Glyma.02g128900	13160184 - 13178043	Importin-beta N-terminal domain	Nucleosome assembly protein 1
					Glyma.02g129000	13182412 - 13185029	Importin - 7, 8, 11	Nucleosome assembly protein 1
					Glyma.02g129100	13200242 - 13204319	Helix-loop-helix DNA-binding domain	Retinoblastoma-related protein 1
					Glyma.02g129200	13217893 - 13226292	Predicted hydrolases of HD superfamily	Xyloglucan galactosyltransferase
					Glyma.02g129300	13238816 - 13244513	Leucine-rich repeat receptor-like protein kinase	E3 ubiquitin-protein ligase
					Glyma.02g129500	13270168 - 13279129	Haloacid dehalogenase-like hydrolase	Ala-interacting subunit 3 isoform x1
					Glyma.02g129700	13308833 - 13310486	Protein of unknown function	F-box/kelch-repeat protein at1g23390
					Glyma.02g129800	13316095 - 13324448	Cytidine and deoxycytidylate deaminase zinc-binding region	Trna-specific adenosine deaminase tad3 isoform x1
					Glyma.02g130100	13332668 - 13336370	DNL zinc finger	Stromal 70 kda heat shock-related protein
					Glyma.02g130200	13340016 - 13346701	Xenotropic and polytropic retrovirus receptor 1	Kinesin-like protein kin-12c isoform x1
					Glyma.02g130400	13399253 - 13401493	Flavonoid biosynthesis	Cationic peroxidase 1
					Glyma.02g130600	13410565 - 13415621	ATP-binding cassette transporter	Glycerol-3-phosphate acyltransferase
					Glyma.02g130700	13470428 - 13489647	CO2 fixation into oxaloacetate	Methylcrotonoyl-coa carboxylase beta chain, mitochondrial isoform x1
					Glyma.02g131000	13509356 - 13511934	Endonuclease/Exonuclease/phosphatase family	Methylcrotonoyl-coa carboxylase beta chain, mitochondrial isoform x1
	ss715602502	8	47286262	46921284..47286262	Glyma.08g356300	46884503 - 46889646	Protein of unknown function	Exocyst complex component exo70e2
					Glyma.08g356500	46893335 - 46902178	Serine-Threonine protein kinase	Serine/threonine-protein kinase mtor; Belongs to the PI3/PI4-kinase family
					Glyma.08g356600	46905062 - 46907217	Early growth response protein-related	-d
					Glyma.08g356700	46908256 - 46912218	Tetratricopeptide repeat (TPR)-like superfamily protein	Serine/threonine-protein kinase edr1; Uncharacterized protein
					Glyma.08g356800	46926771 - 46933386	Pectin lyase-like superfamily protein	Polygalacturonase
					Glyma.08g356900	46940527 - 46942647	Helix-loop-helix DNA-binding domain	E3 ubiquitin-protein ligase
					Glyma.08g357000	46955723 - 46959809	ER to golgi transport protein/RAD50-interacting protein 1	Centromere/kinetochore protein zw10 homolog isoform x1
					Glyma.08g357100	46966194 - 46966908	Acetylglucosaminyltransferase family protein	Lipid transfer-like protein vas
					Glyma.08g357200	46967463 - 46971559	Serine-Threonine protein kinase	1D-myo-inositol 3-kinase
					Glyma.08g357400	46990314 - 46994840	Serine-Threonine protein kinase	Leucine-rich repeat receptor protein kinase ems1
					Glyma.08g357500	46996730 - 46997821	Protein tyrosine kinase	Kinase-associated protein phosphatase 2
					Glyma.08g357600	47001120 - 47005697	AP2/B3-like transcriptional factor family protein	E3 ubiquitin-protein ligase
					Glyma.08g358200	47038759 - 47041967	ARM repeat superfamily protein	Proteasome subunit beta type
					Glyma.08g358300	47048665 - 47052581	26S proteasome regulatory complex, subunit PSMD10	Protein phosphatase 2c and cyclic nucleotide-binding/kinase domain-containing protein isoform x1
					Glyma.08g358700	47072039 - 47076342	WD40 repeat-containing protein	Mannosyl-oligosaccharide alpha-1,3-glucosidase / glycosyl hydrolase 31 family
					Glyma.08g358800	47078466 - 47084413	D-galactose detoxification	UTP--glucose-1-phosphate uridylyltransferase / UDP-sugar pyrophosphorylase
					Glyma.08g359000	47099991 - 47102594	Embryo-specific protein 3	10 kDa heat shock protein
					Glyma.08g359100	47105388 - 47108727	Multicopper oxidase	Plastocyanin
					Glyma.08g359200	47112555 - 47115278	Multicopper oxidase	Plastocyanin
					Glyma.08g359300	47117261 - 47120794	Multicopper oxidase	Plastocyanin
					Glyma.08g359400	47124368 - 47126962	Multicopper oxidase	Plastocyanin
					Glyma.08g359700	47157757 - 47168829	CemA-like proton extrusion protein-related	Pentatricopeptide repeat-containing protein at3g46790
					Glyma.08g359900	47170477 - 47175171	Activator of Hsp90 ATPase, N-terminal	Hsp70 nucleotide exchange factor fes1
					Glyma.08g360100	47201742 - 47204198	LITAF-like zinc ribbon domain	Transcription factor bzip68 membrane type
					Glyma.08g360200	47210855 - 47212576	NAC domain containing protein 83	Chlorophyll(ide) b reductase
					Glyma.08g360400	47230354 - 47232762	Sugar efflux transporter for intercellular exchange	12-oxophytodienoic acid reductase
					Glyma.08g360500	47237565 - 47239513	Sugar efflux transporter for intercellular exchange	12-oxophytodienoic acid reductase
					Glyma.08g360600	47242557 - 47246913	Serine-Threonine protein kinase	Leucine-rich repeat disease resistance protein
					Glyma.08g360700	47251179 - 47252378	Auxin responsive protein	-
					Glyma.08g360800	47257667 - 47259828	Pollen Ole e 1 allergen and extensin family protein	Aspartyl protease aed3
					Glyma.08g360900	47259972 - 47267218	Signal peptide peptidase	Presenilin
					Glyma.08g361000	47268171 - 47269978	Ras family	Vacuolar protein sorting-associated protein 9a
					Glyma.08g361100	47272965 - 47274937	RmlC-like cupins superfamily protein	20S proteasome subunit alpha 4
					Glyma.08g361200	47283029 - 47285674	Sugar (and other) transporter	Sucrose transport protein SUC3 isoform
	ss715613179	12	5486355	5190833..5486355	Glyma.12g071000	5197212 - 5204646	Auxin response factor 4	Eukaryotic translation initiation factor 2c
					Glyma.12g071100	5204211 - 5217887	2-methylacyl-CoA dehydrogenase	Methylcrotonoyl-coa carboxylase beta chain
					Glyma.12g071200	5220748 - 5223995	Cytochrome B561	Anaphase-promoting complex subunit 4
					Glyma.12g071300	5226752 - 5235889	SUMO transferase activity	Spl-ring and pyr_redox_2 domain-containing protein
					Glyma.12g071400	5237037 - 5241315	Tetratricopeptide repeat (TPR)-like superfamily protein	Pentatricopeptide repeat-containing protein at1g02370
					Glyma.12g071600	5248342 - 5248719	RmlC-like cupins superfamily protein	-
					Glyma.12g071700	5248537 - 5259022	Mitochondrial/chloroplast ribosomal protein L28	50S ribosomal protein L27
					Glyma.12g071800	5260497 - 5264953	Soluble epoxide hydrolase	Glutamate--trna ligase
					Glyma.12g071900	5268146 - 5272117	Zinc finger (C3HC4-type RING finger) family protein	Probable e3 ubiquitin-protein ligase ari8
					Glyma.12g072000	5293321 - 5295428	LOB domain-containing protein 1	Ethylene-responsive transcription factor erf021
					Glyma.12g072100	5302221 - 5306810	Tetraspanin family	Probable receptor-like protein kinase at5g24010
					Glyma.12g072200	5318580 - 5325584	ROP interactive partner 5	Kinesin-like protein kin-13a
					Glyma.12g072300	5328488 - 5329092	Ribosomal protein S12/S23 family protein	40S ribosomal protein S29 isoform X2
					Glyma.12g072400	5331348 - 5333804	Dof-type zinc finger DNA-binding family protein	Transcription factor bhlh95
					Glyma.12g072500	5344610 - 5350276	Arogenate dehydratase	Histidinol-phosphate aminotransferase
					Glyma.12g072600	5356138 - 5358366	Sentrin/SUMO-specific protease	Ubiquitin carboxyl-terminal hydrolase l3
					Glyma.12g072700	5364136 - 5377207	Vaculolar proton ATPases	V-type h+-transporting atpase subunit a
					Glyma.12g072800	5364496 - 5366752	Glycolysis II (from fructose 6-phosphate)	-
					Glyma.12g073000	5388370 - 5391780	Mitogen-activated protein kinase	Protein phosphatase 2c and cyclic nucleotide-binding/kinase domain-containing protein isoform x1
					Glyma.12g073100	5395983 - 5398693	Ascorbate glutathione cycle	Glutathione dehydrogenase/transferase
					Glyma.12g073200	5408566 - 5416641	MOT2 transcription factor	General negative regulator of transcription subunit 3 isoform x1
					Glyma.12g073300	5425772 - 5430181	Regulation of transcription	Jasmonate zim domain-containing protein
	ss715627820	17	41098767	41098767..41215021	Glyma.17g256900	41104857 - 41111181	Plant protein of unknown function	Trna wybutosine-synthesizing protein 2/3/4 isoform x1
					Glyma.17g257100	41113121 - 41125026	Exoribonucleases producing 5'-phosphomonoesters	Decapping nuclease dxo homolog
					Glyma.17g257200	41134807 - 41139396	Putative lysine decarboxylase family protein	Bifunctional dihydrofolate reductase-thymidylate synthase
					Glyma.17g257400	41153616 - 41156219	DnaJ/Hsp40 cysteine-rich domain superfamily protein	Protein maintenance of psii under high light 1
					Glyma.17g257500	41161341 - 41164291	HVA22/DP1 gene product-related proteins	Ubiquitin-conjugating enzyme e2 g1
					Glyma.17g257600	41168743 - 41174721	tRNA (adenine-N(1)-)-methyltransferase non-catalytic subunit	Trna (adenine57-n1/adenine58-n1)-methyltransferase catalytic subunit
					Glyma.17g257800	41189741 - 41193540	Hexokinase	Glucose-6-phosphate isomerase
					Glyma.17g257700	41180085 - 41184146	C2H2-like zinc finger protein	Kinetochore-associated protein knl-2 homolog isoform x1
					Glyma.17g257900	41194169 - 41196318	Clathrin adaptor complex small chain	AP-2 complex subunit mu-1
					Glyma.17g258100	41212455 - 41213531	Gibberellin regulated protein	Xyloglucan endotransglucosylase/hydrolase
	ss715627853	17	41440620	41433652..41457489	Glyma.17g260100	41440096 - 41442836	Alcohol dehydrogenase GroES-like domain	Phosphoglycerate kinase
					Glyma.17g260200	41446835 - 41448795	Protein of unknown function	Pathogen-related protein
					Glyma.17g260300	41449538 - 41450485	Peroxidase	Glycosyltransferases
					Glyma.17g260400	41454315 - 41456396	Rare lipoprotein A (RlpA)-like double-psi beta-barrel	Polygalacturonase precursor
	ss715636857	20	1907881	1655457..1965560	Glyma.20g017200	1684963 - 1685838	Mitochondrial chaperonin	Chaperonin cpn60-2, mitochondrial isoform x1
					Glyma.20g017400	1699813 - 1709989	GDP-fucose protein O-fucosyltransferase	O-fucosyltransferase 23 isoform
					Glyma.20g017500	1713398 - 1716895	Phytanoyl-CoA dioxygenase	Fumarate hydratase 1 / Acetyl-coa acyltransferase 1; 3-ketoacyl-CoA thiolase
					Glyma.20g017600	1723158 - 1729811	Homeobox domain	Transcription factor yabby13;
					Glyma.20g017700	1738235 - 1740132	40S ribosomal protein S17	40S ribosomal protein S29 isoform X2
					Glyma.20g017800	1750676 - 1751787	Integral component of membrane	CLAVATA3/ESR (CLE)-related protein 13
					Glyma.20g017900	1834429 - 1835678	Pathogenesis-related protein Bet v I family	Polygalacturonase inhibiting protein
					Glyma.20g018000	1840259 - 1844405	GDP-glucose biosynthesis	UTP--glucose-1-phosphate uridylyltransferase isoform X2 / Alpha-1,4 glucan phosphorylase L isozyme
					Glyma.20g018100	1853374 - 1856010	C2 domain	Lactoylglutathione lyase
					Glyma.20g018200	1893421 - 1896227	Glycosyl hydrolases family 17	Glycosyltransferases
					Glyma.20g018300	1900149 - 1904303	Succinate:Quinone oxidoreductase	Putative succinate dehydrogenase complex protein
					Glyma.20g018400	1907019 - 1908674	Human Cytomegalovirus UL139 protein	-
					Glyma.20g018500	1911318 - 1913664	Calcyclin-binding protein CacyBP	Activator of 90 kda heat shock protein atpase homolog isoform x2
					Glyma.20g018600	1929353 - 1931433	Cytochrome P450 CYP2 subfamily	Mfs transporter, sp family, sugar:h+ symporter
					Glyma.20g018700	1940228 - 1943585	V-Type proton ATPase proteolipid subunit	V-type h+-transporting atpase subunit d
					Glyma.20g018800	1944213 - 1946457	Cytochrome P450 CYP2 subfamily	Mfs transporter, sp family, sugar:h+ symporter
					Glyma.20g018900	1960201 - 1961884	Cytochrome P450 CYP2 subfamily	Mfs transporter, sp family, sugar:h+ symporter
	ss715637428	20	34286637	34276503..34314607	Glyma.20g099600	34295547 - 34302938	Methionyl-tRNA synthetase	Leucine--tRNA ligase
					Glyma.20g099700	34307301 - 34308845	Domain of unknown function	Casparian strip membrane protein
					Glyma.20g099800	34310977 - 34312408	Zinc finger, C3HC4 type (RING finger)	Dehydrin
					Glyma.20g099900	34312783 - 34318966	Plant protein of unknown function	5-O-(4-coumaroyl)-D-quinate 3'-monooxygenase
Stachyose	ss715583079	2	44214908	44214908..44306758	Glyma.02g255100	44219070 - 44225241	Glycosyl transferase family 64 domain	Xyloglucan galactosyltransferase
					Glyma.02g255200	44225495 - 44228320	Tetratricopeptide repeat (TPR)-like superfamily protein	-
					Glyma.02g255300	44230932 - 44231471	Integral component of membrane	-
					Glyma.02g255400	44231578 - 44233784	Hs1pro-1 N-terminus	O-fucosyltransferase 20
					Glyma.02g255500	44240358 - 44242714	Ribosomal protein L10	Large subunit ribosomal protein l3e
					Glyma.02g255600	44244382 - 44248362	Ribosomal protein L10	Large subunit ribosomal protein l3e
					Glyma.02g255700	44248883 - 44253202	Syntaxin	Golgi snap receptor complex member 2
					Glyma.02g255800	44266689 - 44271578	Transmembrane amino acid transporter protein	Solute carrier family 12 (potassium/chloride transporter)
					Glyma.02g255900	44276135 - 44279880	Ubiquitin-binding WIYLD domain	-
					Glyma.02g256000	44281001 - 44286324	Peptidase family M50	Atp-dependent clp protease proteolytic subunit-related protein 1
					Glyma.02g256100	44288520 - 44289578	Leucine-rich repeat protein kinase family protein	U11/U12 small nuclear ribonucleoprotein 20 kDa protein
					Glyma.02g256200	44289684 - 44291381	Leucine-rich repeat protein kinase family protein	-
					Glyma.02g256300	44292724 - 44295244	Pleckstrin homology (PH) domain superfamily protein	COP1-interactive protein 1
					Glyma.02g256500	44298831 - 44300884	Aspartyl protease	Mitochondrial chaperone bcs1
	ss715583119	2	44448179	44409157..44553129	Glyma.02g257600	44404603 - 44409568	Protein kinase domain	Protein phosphatase 2c and cyclic nucleotide-binding/kinase domain-containing protein isoform x1
					Glyma.02g257700	44423024 - 44426882	Anthocyanidin synthase	Anthocyanidin reductase 1
					Glyma.02g257800	44429828 - 44442518	Synaptobrevin	Vacuolar protein-sorting-associated protein 33 homolog
					Glyma.02g257900	44447725 - 44450772	Gibberellin 2β-dioxygenase	Protein brassinosteroid insensitive
					Glyma.02g258000	44457366 - 44461365	Response to freezing	Glycosyltransferases
					Glyma.02g258100	44462014 - 44501456	Anaphase-promoting complex (APC)	Anaphase-promoting complex subunit
					Glyma.02g258200	44515100 - 44528408	Clathrin propeller repeat	Phosphatidylinositol-3,4,5-trisphosphate 3-phosphatase
					Glyma.02g258300	44532815 - 44534773	Helix-loop-helix DNA-binding domain	Transcription factor
	ss715592340	5	2207089	2167334..2213518	Glyma.05g024700	2167050 - 2169004	integral component of membrane	-
					Glyma.05g024800	2170120 - 2172159	Galactosyl transferase	Xyloglucan galactosyltransferase
					Glyma.05g024900	2174492 - 2175938	PPR repeat	50S ribosomal protein L21
					Glyma.05g025000	2177332 - 2182185	Response regulator receiver domain	Protein early flowering 4a
					Glyma.05g025100	2185131 - 2188789	Exonuclease	Acyl-acyl carrier protein thioesterase atl3
					Glyma.05g025200	2195402 - 2198898	Zinc finger, C3HC4 type (RING finger)	Rna-dependent rna polymerase 2 isoform x1
					Glyma.05g025300	2199576 - 2204613	Ribulose-phosphate 3 epimerase family	Probable ribose-5-phosphate isomerase
					Glyma.05g025400	2208393 - 2210545	Xyloglucan fucosyltransferase	Xyloglucan galactosyltransferase
	ss715592442	5	2369980	2283415..2372200	Glyma.05g026200	2281768 - 2284008	Pyridine nucleotide-disulphide oxidoreductase	Chlorophyll/bacteriochlorophyll a synthase
					Glyma.05g026300	2284668 - 2286730	Malate dehydrogenase	Malate synthase, glyoxysomal; Malate synthase; Citrate synthase, Fumarate hydratase 1
					Glyma.05g026400	2287709 - 2289448	PPR repeat	28S ribosomal protein
					Glyma.05g026500	2291691 - 2292932	RWP-RK domain	Tetratricopeptide repeat protein 1
					Glyma.05g026600	2294606 - 2296285	Protein of unknown function	60S ribosome subunit biogenesis protein NIP7 homolog
					Glyma.05g026800	2301052 - 2303249	Xylogalacturonan β-1,3-xylosyltransferase	Glycosyltransferase family 64 protein c4
					Glyma.05g026900	2318239 - 2319343	ZF-HD protein dimerisation region	Homeobox-leucine zipper protein athb-12
					Glyma.05g027000	2337931 - 2339846	Myb-like DNA-binding domain	Probable wrky transcription factor 49
					Glyma.05g027100	2353711 - 2358750	alpha/beta-Hydrolases superfamily protein	Sucrose synthase
					Glyma.05g027300	2366700 - 2370430	Nucleosome assembly protein	Acidic leucine-rich nuclear phosphoprotein 32
	ss715591198	5	35773064	35722019..35773064	Glyma.05g166700	35721957 - 35729547	Protein tyrosine kinase	Probable calcium-binding protein cml21 isoform x1
					Glyma.05g166800	35731069 - 35735416	Mitochondrial outer membrane protein 25	Fructose-1,6-bisphosphatase
					Glyma.05g166900	35735957 - 35739484	Cytochrome P450	Atp-dependent clp protease atp-binding subunit clpb
					Glyma.05g167000	35742948 - 35743217	Plant thionin family protein	-
					Glyma.05g167100	35766977 - 35769948	Protein of Unknown Function	Dirigent protein 23
	ss715601133	8	2382910	2300808..2384272	Glyma.08g028600	2293082 - 2304351	UDP-α-D-galacturonate biosynthesis II (from D-galacturonate)	UDPglucose--hexose-1-phosphate uridylyltransferase / UDP-sugar pyrophosphorylase 1
					Glyma.08g028800	2307604 - 2310682	Phospholipase A2 family protein	Lecithin-cholesterol acyltransferase-like 4
					Glyma.08g028900	2311722 - 2313824	Type I phosphodiesterase / nucleotide pyrophosphatase	Glutamine-dependent NAD(+) synthetase
					Glyma.08g029000	2318621 - 2319814	Cytidine and deoxycytidylate deaminase zinc-binding region	Uridine nucleosidase 1-like
					Glyma.08g029100	2323494 - 2326500	Tetraspanin family	Glutathione s-transferase dhar3
					Glyma.08g029200	2329738 - 2331343	Ethylene biosynthesis I (plants)	1-aminocyclopropane-1-carboxylate synthase 7-like
					Glyma.08g029300	2334642 - 2344051	Sodium/hydrogen exchanger family	Kup system potassium uptake protein
					Glyma.08g029400	2350286 - 2352108	Myb-like DNA-binding domain	Transcription factor myb
					Glyma.08g029500	2361515 - 2365796	Serine/threonine protein kinase	E3 ubiquitin-protein ligase
					Glyma.08g029600	2369465 - 2370789	Putative Phosphatase	Vacuolar protein sorting-associated protein
					Glyma.08g029700	2376300 - 2379405	Differentiation-related gene 1 protein	Guanine nucleotide-binding protein
	ss715603880	9	3771212	3766363..3772351	Glyma.09g044100	3764690 - 3772608	Uncharacterized conserved protein related to condensin complex subunit 1	Condensin-2 complex subunit H2
	ss715639178	9	30134957	30134957	Glyma.09g124300	30130598 - 30132973	Photosynthesis	-
	ss715606330	10	3541231	3526785..3598580	Glyma.10g039900	3528125 - 3529563	Ribosomal protein L14p/L23e	Large subunit ribosomal protein l12e
					Glyma.10g040000	3532303 - 3534011	Glutathione S-transferase	Alpha-1,3-glucosyltransferase
					Glyma.10g040100	3534381 - 3541727	Ubiquitin-binding WIYLD domain	Chromo domain-containing protein lhp1
					Glyma.10g040200	3547051 - 3547805	Mitochondrial import receptor subunit TOM22	Mitochondrial import inner membrane translocase subunit
					Glyma.10g040400	3557161 - 3561101	AUX/IAA family	Auxin response factor
					Glyma.10g040500	3561542 - 3565454	Leucine rich repeat N-terminal domain	Probable lrr receptor-like serine/threonine-protein kinase at5g63710
					Glyma.10g040600	3568550 - 3571109	Photosynthesis	Photosystem i reaction center subunit iii
					Glyma.10g040700	3572769 - 3575692	Xyloglucan biosynthesis	Xyloglucan 6-xylosyltransferase 2
					Glyma.10g040800	3585796 - 3589311	RNA-binding protein	15-cis-phytoene desaturase,
					Glyma.10g040900	3591102 - 3596087	Ring zinc finger-containing protein	Ribosomal RNA-processing protein
					Glyma.10g041000	3597307 - 3601274	Alcohol dehydrogenase GroES-like domain	S-formylglutathione hydrolase
	ss715615716	13	18379941	18315025..18531998	Glyma.13g077500	18304107 - 18308593	Response regulator receiver domain	Btb/poz and taz domain-containing protein 4
					Glyma.13g077600	18328244 - 18328627	Protein of unknown function	-
					Glyma.13g077700	18335396 - 18340061	Serine hydroxymethyltransferase	Protein phosphatase 2c and cyclic nucleotide-binding/kinase domain-containing protein isoform x1
					Glyma.13g077800	18349573 - 18355038	EamA-like transporter family	-
					Glyma.13g077900	18378529 - 18382185	Vacuolar H+-ATPase V0 sector, subunits c/c'	V-type h+-transporting atpase subunit d
					Glyma.13g078000	18393297 - 18398619	BTB/POZ domain	Cullin-1
					Glyma.13g078200	18399641 - 18402520	Leucine Rich Repeat	-
					Glyma.13g078400	18427751 - 18433749	Pheophorbide a oxygenase	Chlorophyll(ide) b reductase
					Glyma.13g078500	18454438 - 18460275	Plant protein of unknown function	Web family protein at3g51220
					Glyma.13g078600	18467981 - 18471050	ATP synthase alpha/beta family	F-type h+-transporting atpase subunit gamma
					Glyma.13g078700	18471681 - 18472279	PQ-loop repeat family protein / transmembrane family protein	-
					Glyma.13g078800	18502330 - 18510473	Mut7-C RNAse domain	Rna exonuclease 4 isoform x1
	ss715614101	13	24090619	24090619..24618809	Glyma.13g128100	24098615 - 24099676	Protein of unknown function (DUF861)	Salt stress-induced hydrophobic peptide esi3
					Glyma.13g128200	24104441 - 24112813	Serine/threonine protein kinase	Transcription factor myb
					Glyma.13g128300	24122930 - 24129635	Sugar Kinase	DNa repair protein xrcc4
					Glyma.13g128400	24130020 - 24134706	Sugar Kinase	DNa repair protein xrcc4
					Glyma.13g128500	24135226 - 24139479	Myb-like DNA-binding domain	Dna-directed rna polymerase i subunit rpa49
					Glyma.13g128600	24140803 - 24142802	Dolichol phosphate-mannose biosynthesis regulatory protein	Dolichol-phosphate mannosyltransferase subunit 1
					Glyma.13g128700	24151824 - 24170639	Myosin ATPase	Kinesin-like protein kin-14i isoform x1
					Glyma.13g128800	24198202 - 24200638	Flavin-containing monooxygenase	L-tryptophan--pyruvate aminotransferase 1
					Glyma.13g128900	24209750 - 24212616	Glutaredoxin and related proteins	Atp-binding cassette
					Glyma.13g129000	24212927 - 24214953	Glutathione S-transferase	Glutathione synthetase
					Glyma.13g129100	24215599 - 24216303	Glutathione S-transferase	Glutathione s-transferase 2 isoform x2
					Glyma.13g129200	24218559 - 24219074	Plant self-incompatibility protein S1	Phospholipid-transporting ATPase
					Glyma.13g129400	24231129 - 24232701	Photosystem I reaction centre subunit IV / PsaE	Photosystem i reaction center subunit iii
					Glyma.13g129500	24236946 - 24240144	Photosystem I reaction centre subunit IV / PsaE	Photosystem i reaction center subunit iii
					Glyma.13g129700	24249148 - 24253893	Protein of unknown function	-
					Glyma.13g129800	24255740 - 24260637	Tetraspanin family	Cell division protein ftsz homolog 1
					Glyma.13g129900	24269818 - 24273919	GDSL-like Lipase/Acylhydrolase	Protein gamete expressed 2
					Glyma.13g130000	24275514 - 24293803	CLASP N terminal	Cytoskeleton-associated protein 5
					Glyma.13g130100	24305965 - 24311744	Helix-loop-helix DNA-binding domain	Protein far-red elongated hypocotyl 3-like
					Glyma.13g130200	24314468 - 24317503	Predicted MYND Zn-finger protein/hormone receptor interactor	Box c/d snorna protein 1
					Glyma.13g130300	24318285 - 24320989	26S proteasome regulatory complex, subunit PSMD10	Protein phosphatase 2c and cyclic nucleotide-binding/kinase domain-containing protein isoform x1
					Glyma.13g130400	24321747 - 24326039	ATPase family associated with various cellular activities	Proteasome subunit beta type
					Glyma.13g130700	24355867 - 24358522	HSP20-like chaperones superfamily protein	Mitochondrial import receptor subunit tom40 homolog 1-like
					Glyma.13g130800	24368346 - 24370568	HSP20-like chaperones superfamily protein	Mitochondrial import receptor subunit tom40 homolog 1-like
					Glyma.13g130900	24371957 - 24374600	Heat shock protein 70KDA	Suppressor of tumorigenicity protein 13
					Glyma.13g131000	24375321 - 24376205	PIF1-like helicase	Dna replication atp-dependent helicase/nuclease dna2 isoform x1
					Glyma.13g131100	24377293 - 24382642	SANT Associated	L-aminoadipate-semialdehyde dehydrogenase-phosphopantetheinyl transferase isoform x1
					Glyma.13g131200	24390942 - 24394649	Sodium/hydrogen exchanger family	Na+/h+ antiporter
					Glyma.13g131300	24396788 - 24401422	Putative GTPase activating protein for Arf	Probable adp-ribosylation factor gtpase-activating protein agd8
					Glyma.13g131400	24407233 - 24412557	Short chain dehydrogenase	Bifunctional dihydrofolate reductase-thymidylate synthase
					Glyma.13g131600	24419217 - 24422114	PPR repeat	Guanylate kinase 3
					Glyma.13g131700	24426010 - 24427939	Cofilin/tropomyosin-type actin-binding protein	Adenylyl cyclase-associated protein
					Glyma.13g131800	24433582 - 24443386	Acyl-CoA N-acyltransferase with RING/FYVE/PHD-type zinc finger domain	-
					Glyma.13g131900	24444431 - 24451275	Glutamate N-acetyltransferase	Acetylglutamate kinase
					Glyma.13g132100	24456093 - 24457205	Histone H2B	Histone acetyltransferase gcn5
					Glyma.13g132400	24467830 - 24472194	Inorganic diphosphatase	V-type h+-transporting atpase 21kda proteolipid subunit
					Glyma.13g132500	24493948 - 24498181	EamA-like transporter family	Psbp domain-containing protein 3
					Glyma.13g132700	24507211 - 24514367	D-myo-inositol (1,4,5)-trisphosphate degradation	Inositol polyphosphate 6-/3-/5-kinase
					Glyma.13g132800	24530537 - 24531016	C2H2 and C2HC zinc fingers superfamily protein	Protein phosphatase 2c and cyclic nucleotide-binding/kinase domain-containing protein isoform x1
					Glyma.13g132900	24533351 - 24533770	DNA-directed RNA polymerase family protein	-
					Glyma.13g133000	24534355 - 24534885	C2H2 and C2HC zinc fingers superfamily protein	Protein phosphatase 2c and cyclic nucleotide-binding/kinase domain-containing protein isoform x1
					Glyma.13g133100	24536585 - 24537523	C2H2-type zinc finger family protein	Protein phosphatase 2c and cyclic nucleotide-binding/kinase domain-containing protein isoform x1
					Glyma.13g133200	24539170 - 24546359	Kinesin motor domain	Abnormal spindle-like microcephaly-associated protein homolog isoform x1
					Glyma.13g133300	24554432 - 24555825	Plant protein 1589 of unknown function	Ornithine carbamoyltransferase
					Glyma.13g133400	24565600 - 24567112	Tetratricopeptide repeat (TPR)-like superfamily protein	U4/U6 small nuclear ribonucleoprotein Prp31 homolog
					Glyma.13g133500	24581037 - 24586319	Protein of unknown function	Microtubule-associated protein 70-2
					Glyma.13g133600	24594787 - 24596525	Heavy-metal-associated domain	Cytochrome c oxidase assembly protein subunit 17
					Glyma.13g133800	24601574 - 24606756	UDP-glucuronate decarboxylase	UDP-glucose 6-dehydrogenase
					Glyma.13g133900	24613843 - 24616128	Ribosomal L29 protein	Large subunit ribosomal protein l8e
	ss715617675	14	13187218	13008001..13358759	Glyma.14g112400	13098870 - 13103969	Homeobox domain	Transcription repressor ofp5-like
					Glyma.14g112600	13184022 - 13187070	Integral component of membrane	Arabinosyltransferase xeg113 isoform x1
					Glyma.14g112700	13186359 - 13206390	SET domain	Set1/Ash2 histone methyltransferase complex subunit ASH2
					Glyma.14g112800	13217577 - 13219982	Peptidase M16 inactive domain	Aminoacylase-1 isoform X1
					Glyma.14g112900	13237346 - 13238019	Triacylglycerol Lipase 1	Diacylglycerol o-acyltransferase 1c
					Glyma.14g113000	13290868 - 13292060	ATPase	Abc transporter d family member 1-like isoform x2
					Glyma.14g113100	13297690 - 13299842	Polysaccharide binding	Protein phosphatase 2c and cyclic nucleotide-binding/kinase domain-containing protein isoform x1
					Glyma.14g113200	13301436 - 13302563	Serine/threonine protein kinase	Protein phosphatase 2c and cyclic nucleotide-binding/kinase domain-containing protein isoform x1
	ss715622806	15	51630810	51360752..51670112	Glyma.15g275200	51364671 - 51366385	Thaumatin family	-
					Glyma.15g275300	51371577 - 51373491	Triose-phosphate Transporter family	Glucose-1-phosphate adenylyltransferase
					Glyma.15g275400	51403963 - 51408843	Glycosyl hydrolases family 28	Pectinesterase
					Glyma.15g275500	51432802 - 51446800	Actin	Dna-directed rna polymerase v subunit 1
					Glyma.15g275600	51456041 - 51457063	Photosystem II 5 kD protein	Photosystem i subunit
					Glyma.15g275700	51472288 - 51473210	Photosystem II 5 kD protein	Photosystem i subunit
					Glyma.15g275900	51486036 - 51491942	Protein of unknown function	30S ribosomal protein S1 isoform 1
					Glyma.15g276000	51495263 - 51502516	DNA topoisomerase type II	Structural maintenance of chromosomes protein 6b
					Glyma.15g276100	51510448 - 51513137	Protein of unknown function	Vacuolar protein sorting-associated protein 29
					Glyma.15g276200	51533618 - 51534670	Integral component of membrane	Casein kinase 1-like protein 3
					Glyma.15g276300	51541078 - 51546842	Sterol 24-C-methyltransferase	Plant 4,4-dimethylsterol c-4alpha-methyl-monooxygenase
					Glyma.15g276400	51549704 - 51555332	Copper amine oxidase	Aldehyde dehydrogenase family 3 member
					Glyma.15g276500	51564250 - 51573306	Flavin containing amine oxidoreductase	Helicase protein mom1 isoform x1
					Glyma.15g276600	51574389 - 51574676	Wound-induced protein	-
					Glyma.15g276700	51578950 - 51593999	Uncharacterized protein family	Glucan endo-1,3-beta-glucosidase a6
					Glyma.15g276800	51600225 - 51651653	Thiamine pyrophosphate enzyme	2-succinylbenzoate--CoA ligase
					Glyma.15g276900	51656766 - 51659364	Protein arginine N-methyltransferase	Mediator of rna polymerase ii transcription subunit 36
a Gene model: Glycine max cv. Williams 82 reference-genome gene models version 2.0 at https://www.soybase.org/
b Phytozome database at https://phytozome-next.jgi.doe.gov/
c STRING database at https://string-db.org/
d Not available

## Sheet: Suppl. Table 7
Supplementary Table 7. The Gene ontology annotations of candidate genes
Trait	Candidate gene	Category	Gene ontology annotation
Sucrose	Glyma.02g129200	GOTERM_MF_DIRECT	GO:0002953 ~ 5'-deoxynucleotidase activity
			GO:0005524 ~ ATP binding
	Glyma.08g356800	GOTERM_BP_DIRECT	GO:0045490 ~ Pectin catabolic process
		GOTERM_MF_DIRECT	GO:0030570 ~ Pectate lyase activity
		GOTERM_MF_DIRECT	GO:0046872 ~ Metal ion binding
	Glyma.08g357200	GOTERM_CC_DIRECT	GO:0016020 ~ Membrane
		GOTERM_MF_DIRECT	GO:0004672 ~ Protein kinase activity
			GO:0005524 ~ ATP binding
	Glyma.08g358700	-a	-
	Glyma.08g358800	GOTERM_BP_DIRECT	GO:0006012 ~ Galactose metabolic process
		GOTERM_CC_DIRECT	GO:0005829 ~ Cytosol
		GOTERM_MF_DIRECT	GO:0004335 ~ Galactokinase activity
			GO:0005524 ~ ATP binding
	Glyma.08g360400	GOTERM_BP_DIRECT	GO:0008643 ~ Carbohydrate transport
		GOTERM_CC_DIRECT	GO:0005886 ~ Plasma membrane
			GO:0016020 ~ Membrane
		GOTERM_MF_DIRECT	GO:0051119 ~ Sugar transmembrane transporter activity
	Glyma.08g360500	GOTERM_BP_DIRECT	GO:0008643 ~ Carbohydrate transport
		GOTERM_CC_DIRECT	GO:0005886 ~ Plasma membrane
			GO:0016020 ~ Membrane
		GOTERM_MF_DIRECT	GO:0051119 ~ Sugar transmembrane transporter activity
	Glyma.08g361200	GOTERM_CC_DIRECT	GO:0016020 ~ Membrane
		GOTERM_MF_DIRECT	GO:0005366 ~ Myo-inositol:proton symporter activity
	Glyma.12g072800	GOTERM_BP_DIRECT	GO:0006096 ~ Glycolytic process
		GOTERM_CC_DIRECT	GO:0005737 ~ Cytoplasm
			GO:0009570 ~ Chloroplast stroma
			GO:0016020 ~ Membrane
		GOTERM_MF_DIRECT	GO:0000287 ~ Magnesium ion binding
			GO:0004743 ~ Pyruvate kinase activity
			GO:0005524 ~ ATP binding
			GO:0016301 ~ Kinase activity
			GO:0030955 ~ Potassium ion binding
	Glyma.17g257800	GOTERM_BP_DIRECT	GO:0001678 ~ Intracellular glucose homeostasis
			GO:0006096 ~ Glycolytic process
			GO:0019318 ~ Hexose metabolic process
			GO:0051156 ~ Glucose 6-phosphate metabolic process
		GOTERM_CC_DIRECT	GO:0005739 ~ Mitochondrion
			GO:0005829 ~ Cytosol
		GOTERM_MF_DIRECT	GO:0004340 ~ Glucokinase activity
			GO:0005524 ~ ATP binding
			GO:0005536 ~ Glucose binding
			GO:0008865 ~ Fructokinase activity
			GO:0019158 ~ Mannokinase activity
	Glyma.17g258100	-	-
	Glyma.17g260300	GOTERM_BP_DIRECT	GO:0006979 ~ Response to oxidative stress
		GOTERM_CC_DIRECT	GO:0009505 ~ Plant-type cell wall
		GOTERM_MF_DIRECT	GO:0004601 ~ Peroxidase activity
			GO:0020037 ~ Heme binding
			GO:0046872 ~ Metal ion binding
	Glyma.17g260400	GOTERM_BP_DIRECT	GO:0009664 ~ Plant-type cell wall organization
		GOTERM_CC_DIRECT	GO:0005576 ~ Extracellular region
			GO:0016020 ~ Membrane
	Glyma.20g017400	GOTERM_BP_DIRECT	GO:0006004 ~ Fucose metabolic process
		GOTERM_CC_DIRECT	GO:0016020 ~ Membrane
		GOTERM_MF_DIRECT	GO:0016740 ~ Transferase activity
	Glyma.20g018000	GOTERM_BP_DIRECT	GO:0005975 ~ Carbohydrate metabolic process
		GOTERM_MF_DIRECT	GO:0004615 ~ Phosphomannomutase activity
			GO:0046872 ~ Metal ion binding
	Glyma.20g018200	GOTERM_BP_DIRECT	GO:0005975 ~ Carbohydrate metabolic process
		GOTERM_CC_DIRECT	GO:0016020 ~ Membrane
		GOTERM_MF_DIRECT	GO:0042973 ~ Glucan endo-1,3-beta-D-glucosidase activity
	Glyma.20g099600	GOTERM_BP_DIRECT	GO:0006431 ~ Methionyl-tRNA aminoacylation
		GOTERM_CC_DIRECT	GO:0005739 ~ Mitochondrion
		GOTERM_MF_DIRECT	GO:0004825 ~ Methionine-tRNA ligase activity
			GO:0005524 ~ ATP binding
Stachyose	Glyma.02g255100	GOTERM_BP_DIRECT	GO:0006486 ~ Protein glycosylation
		GOTERM_CC_DIRECT	GO:0016020 ~ Membrane
		GOTERM_MF_DIRECT	GO:0016757 ~ Glycosyltransferase activity
	Glyma.02g255400	GOTERM_BP_DIRECT	GO:0006952 ~ Defense response
			GO:0019441 ~ Tryptophan catabolic process to kynurenine
		GOTERM_MF_DIRECT	GO:0020037 ~ Heme binding
			GO:0046872 ~ Metal ion binding
	Glyma.02g258000	GOTERM_CC_DIRECT	GO:0005794 ~ Golgi apparatus
			GO:0016020 ~ Membrane
		GOTERM_MF_DIRECT	GO:0016413 ~ O-acetyltransferase activity
	Glyma.02g258200	GOTERM_BP_DIRECT	GO:0006886 ~ Intracellular protein transport
			GO:0006898 ~ Receptor-mediated endocytosis
		GOTERM_CC_DIRECT	GO:0030130 ~ Clathrin coat of trans-Golgi network vesicle
			GO:0030132 ~ Clathrin coat of coated pit
			GO:0071439 ~ Clathrin complex
		GOTERM_MF_DIRECT	GO:0005198 ~ Structural molecule activity
			GO:0032051 ~ Clathrin light chain binding
	Glyma.05g024800	GOTERM_BP_DIRECT	GO:0009969 ~ Xlyoglucan biosynthetic process
		GOTERM_CC_DIRECT	GO:0000139 ~ Golgi membrane
			GO:0016020 ~ Membrane
		GOTERM_MF_DIRECT	GO:0016758 ~ Hexosyltransferase activity
	Glyma.05g025300	GOTERM_BP_DIRECT	GO:0009052 ~ Pentose-phosphate shunt, non-oxidative branch
			GO:0019323 ~ Pentose catabolic process
			GO:0005975 ~ Carbohydrate metabolic process
		GOTERM_CC_DIRECT	GO:0005829 ~ Cytosol
		GOTERM_MF_DIRECT	GO:0004750 ~ D-ribulose-phosphate 3-epimerase activity
			GO:0046872 ~ Metal ion binding
	Glyma.05g025400	GOTERM_BP_DIRECT	GO:0009969 ~ Xlyoglucan biosynthetic process
			GO:0071555 ~ Cell wall organization
		GOTERM_CC_DIRECT	GO:0016020 ~ Membrane
			GO:0032580 ~ Golgi cisterna membrane
		GOTERM_MF_DIRECT	GO:0008107 ~ Galactoside 2-alpha-L-fucosyltransferase activity
			GO:0008417 ~ Fucosyltransferase activity
	Glyma.05g026800	GOTERM_BP_DIRECT	GO:0006486 ~ Protein glycosylation
		GOTERM_CC_DIRECT	GO:0000139 ~ Golgi membrane
			GO:0016020 ~ Membrane
		GOTERM_MF_DIRECT	GO:0016757 ~ Glycosyltransferase activity
	Glyma.05g027100	-	-
	Glyma.05g166800	-	-
	Glyma.08g028600	GOTERM_BP_DIRECT	GO:0006012 ~ Galactose metabolic process
		GOTERM_CC_DIRECT	GO:0005737 ~ Cytoplasm
			GO:0005829 ~ Cytosol
		GOTERM_MF_DIRECT	GO:0004335 ~ Galactokinase activity
			GO:0005524 ~ ATP binding
			GO:0047912 ~ Galacturonokinase activity
	Glyma.09g044100	GOTERM_BP_DIRECT	GO:0007076 ~ Mitotic chromosome condensation
			GO:0010032 ~ Meiotic chromosome condensation
		GOTERM_CC_DIRECT	GO:0000779 ~ Condensed chromosome, centromeric region
			GO:0005634 ~ Nucleus
		GOTERM_MF_DIRECT	GO:0042393 ~ Histone binding
	Glyma.09g124300	GOTERM_BP_DIRECT	GO:0015979 ~ Photosynthesis
		GOTERM_CC_DIRECT	GO:0009535 ~ Chloroplast thylakoid membrane
			GO:0009538 ~ Photosystem I reaction center
			GO:0016020 ~ Membrane
	Glyma.10g040000	GOTERM_BP_DIRECT	GO:0006749 ~ Glutathione metabolic process
		GOTERM_CC_DIRECT	GO:0005737 ~ Cytoplasm
		GOTERM_MF_DIRECT	GO:0004364 ~ Glutathione transferase activity
	Glyma.10g040700	GOTERM_BP_DIRECT	GO:0006486 ~ Protein glycosylation
		GOTERM_CC_DIRECT	GO:0000139 ~ Golgi membrane
			GO:0016020 ~ Membrane
		GOTERM_MF_DIRECT	GO:0016757 ~ Glycosyltransferase activity
	Glyma.13g077900	GOTERM_CC_DIRECT	GO:0005774 ~ Vacuolar membrane
			GO:0016020 ~ Membrane
			GO:0033179 ~ Proton-transporting V-type ATPase, V0 domain
		GOTERM_MF_DIRECT	GO:0015078 ~ Proton transmembrane transporter activity
	Glyma.13g128300	GOTERM_BP_DIRECT	GO:0019252 ~ Starch biosynthetic process
			GO:0044281 ~ Small molecule metabolic process
		GOTERM_MF_DIRECT	GO:0016773 ~ phosphotransferase activity, alcohol group as acceptor
			GO:0019200 ~ Carbohydrate kinase activity
	Glyma.13g128400	GOTERM_BP_DIRECT	GO:0071704 ~ Organic substance metabolic process
		GOTERM_MF_DIRECT	GO:0016301 ~ Kinase activity
			GO:0016773 ~ phosphotransferase activity, alcohol group as acceptor
	Glyma.13g132700	GOTERM_BP_DIRECT	GO:0046856 ~ Phosphatidylinositol dephosphorylation
		GOTERM_MF_DIRECT	GO:0004439 ~ Phosphatidylinositol-4,5-bisphosphate 5-phosphatase activity
			GO:0034485 ~ Phosphatidylinositol-3,4,5-trisphosphate 5-phosphatase activity
	Glyma.13g133800	GOTERM_BP_DIRECT	GO:0033320 ~ UDP-D-xylose biosynthetic process
			GO:0042732 ~ D-xylose metabolic process
		GOTERM_CC_DIRECT	GO:0005737 ~ Cytoplasm
			GO:0016020 ~ Membrane
		GOTERM_MF_DIRECT	GO:0048040 ~ UDP-glucuronate decarboxylase activity
			GO:0070403 ~ NAD+ binding
	Glyma.14g113100	GOTERM_CC_DIRECT	GO:0016020 ~ Membrane
		GOTERM_MF_DIRECT	GO:0030247 ~ Polysaccharide binding
	Glyma.15g275300	GOTERM_CC_DIRECT	GO:0005794 ~ Golgi apparatus
			GO:0016020 ~ Membrane
			GO:0031969 ~ Chloroplast membrane
		GOTERM_MF_DIRECT	GO:0015120 ~ Phosphoglycerate transmembrane transporter activity
			GO:0015297 ~ Antiporter activity
			GO:0015605 ~ Organophosphate ester transmembrane transporter activity
	Glyma.15g275400	GOTERM_BP_DIRECT	GO:0005975 ~ Carbohydrate metabolic process
		GOTERM_MF_DIRECT	GO:0004650 ~ Polygalacturonase activity
	Glyma.15g276700	GOTERM_CC_DIRECT	GO:0009706 ~ Chloroplast inner membrane
			GO:0016020 ~ Membrane
a Not available
